# Supplementary material for: Microfluidic platform accelerates tissue processing into single cells for molecular analysis and primary culture models
Source: Nat Commun. 2021 May 17;12:2858. doi: 10.1038/s41467-021-23238-1 (PMC8128882; doi:10.1038/s41467-021-23238-1)
Supplement: Supplementary file 4 — Source Data [file 41467_2021_23238_MOESM4_ESM.xlsx]

## Sheet: Fig 2
Table 1
Part a	Control	10 mL/min		20 mL/min
gDNA (ng)/mg tissue	60 min	15 min	60 min	15 min	60 min
R1	625.41	147.586	514.103	508.943	827.211
R2	1449.67	78.0488	704.478	511.392	733.824
R3	846.847	216.981	514.851	292.308	1596.15
R4	1099.12	124.194	602.198		671.053
R5	1285.45	69.0476	800		687.591
R6	686.131	420.69	577.586		739.216
R7	1030.34
R8	1037.96
R9	1281.13
Mean	1038.01	176.091	618.869	437.548	875.841
SE	93.1096	53.5652	46.1574	72.6235	145.765
P-value vs Control		9.39145e-06	0.00425382	0.00556602	0.341336
Part c	Control	Static			Interval
Epithelial cells/mg tissue	60 min	15 min	30 min	60 min	15 min	30 min	60 min	15+30 min	15+30+60 min
R1	7191.42	6493.84	7455.39	13950.1	6130.08	2489.93	3061.35	8620.01	11681.4
R2	8773.45	8270.81	10162	14133.9	7721.94	2019.33	1827.11	9741.26	11568.4
R3	11073.6	7422.21	12531.3	14129.4	9739.75	4812.66	1592.09	14552.4	16144.5
Mean	9012.83	7395.62	10049.6	14071.1	7863.92	3107.3	2160.18	10971.2	13131.4
SE	1127.06	513.139	1466.38	60.5129	1044.44	863.432	455.662	1819.61	1506.9
P-value vs Control		0.261623	0.605004	0.0109765	0.496203			0.411973	0.0938294
Part d	Control	Static			Interval
Viability (%)	60 min	15 min	30 min	60 min	15 min	30 min	60 min
R1	77.9	85.7	79.2	81.9	82.7	79.6	78.1879
R2	77.9	82.2	83.6	81.4	82.5	77	77.8632
R3	82.5	80.6	84.8	83.3	83	82.1	88.2695
Mean	79.4333	82.8333	82.5333	82.2	82.7333	79.5667	81.4402
SE	1.53333	1.50591	1.70229	0.568624	0.145297	1.47234	3.41596
P-value vs Control		0.188809	0.247445	0.165949	0.0988015	0.952997	0.620391
Part e	Control	Digestion (15 min)
Epithelial cells/mg tissue	15 min	No treatment	1 Pass	30 s	1 min	4 min
R1	1733.44	6922.79	9771.62	8073.81	9979.81	4073.04
R2	1155.52	5792.22	12398.1	9286.03	7387.2	6483.49
R3	2446.23	8534.33	6817.29	3142.04	3748.43	6591.87
Mean	1778.4	7083.11	9662.33	6833.96	7038.48	5716.14
SE	373.272	795.628	1611.96	1878.84	1807.27	822.142
P-value vs Control		0.00379816	0.0088737	0.0576279	0.0463796	0.0120512
Part f	Control	Digestion (15 min)
Viability (%)	15 min	No treatment	1 Pass	30 s	1 min	4 min
R1	84.4	87.8	89.5	85.9	87.7	87.3
R2	78	85.5	88.2	87.8	88.1	86.9
R3	90.5	88.8	94.4	81.1	90	92.5
Mean	84.3	87.3667	90.7	84.9333	88.6	88.9
SE	3.60879	0.976957	1.88768	1.9936	0.70946	1.8037
P-value vs Control		0.458138	0.191175	0.885351	0.307259	0.317845

## Sheet: Fig 3
Table 1
Part a	Control		Static		Interval
Epithelial cells/mg tissue	15 min	60 min	15 min	60 min	1 min	15 min	60 min	1+15 min	1+15+60 min
R1	3781.95	6832.65	4397.45	29121.4	1210.5	5138.25	11528.7	6348.76	17877.4
R2	2025.43	13033.7	4412.49	22710.4	2014.64	4023.41	15011.6	6038.05	21049.6
R3	1532.03	6065.06	9155.68	14283.6	683.311	4016.43	9626.06	4699.74	14325.8
R4	1474.96	6617.73	2625.85	15275.5	2509.87	2382.42	14153.8	4892.29	19046.1
Mean	2203.59	8137.29	5147.87	20347.7	1604.58	3890.13	12580	5494.71	18074.7
SE	540.436	1640.13	1400.21	3476.83	407.404	567.502	1232.22	410.232	1410.88
P-value vs Control			0.0974665	0.019166	0.41018			0.00284998	0.00371812
Part b	Control		Static		Interval
Endothelial cells/mg tissue	15 min	60 min	15 min	60 min	1 min	15 min	60 min	1+15 min	1+15+60 min
R1	25.4294	208.572	173.064	1484.48	25.6148	258.312	672.043	283.927	955.97
R2	13.9432	249.634	397.278	868.417	20.1092	205.416	718.042	225.525	943.567
R3	15.5252	155.233	226.009	610.231	9.80536	299.115	441.339	308.921	750.259
R4	25.3351	141.702	129.593	892.857	25.8597	153.511	583.594	179.371	762.965
Mean	20.0582	188.785	231.486	963.997	20.3473	229.089	603.754	249.436	853.19
SE	3.09081	24.8944	58.6746	184.899	3.75635	31.6624	60.9031	29.1675	55.8771
P-value vs Control			0.0113882	0.00597674	0.954553			0.00023074	3.60928e-05
Part c	Control		Static		Interval
Leukocytes/mg tissue	15 min	60 min	15 min	60 min	1 min	15 min	60 min	1+15 min	1+15+60 min
R1	88.7325	702.157	239.269	2298.07	77.946	368.517	894.512	446.463	1340.98
R2	66.7806	1015.59	605.56	1581.13	134.061	221.649	1026.15	355.711	1381.86
R3	77.6261	469.819	402.819	1387.52	96.2151	455.88	869.796	552.096	1421.89
R4	53.8947	565.565	312.298	1862.24	111.566	267.572	1014.29	379.139	1393.43
Mean	71.7585	688.284	389.987	1782.24	104.947	328.405	951.188	433.352	1384.54
SE	7.45229	119.063	79.2611	197.637	11.891	52.4058	40.2476	44.0069	16.7809
P-value vs Control			0.00714087	0.00318718	0.055901			0.000189716	0.00116121
Part d	Control		Static		Interval
Epithelial %	15 min	60 min	15 min	60 min	1 min	15 min	60 min
R1	97.0699	88.2386	91.4272	88.5043	92.1191	89.1271	88.0372
R2	96.1672	91.1516	81.4815	90.2641	92.8915	90.404	89.5905
R3	94.2682	90.6571	93.5732	87.7298	86.5683	84.1767	88.0121
R4	94.9022	90.3445	85.5956	84.7199	94.8088	84.9801	89.8558
Mean	95.6019	90.0979	88.0194	87.8045	91.5969	87.172	88.8739
SE	0.628671	0.641659	2.75496	1.15686	1.76898	1.52874	0.493307
P-value vs Control			0.0363739	0.133678	0.0768601	0.00222169	0.181207
Endothelial %	15 min	60 min	15 min	60 min	1 min	15 min	60 min
R1	0.652687	2.69356	3.59816	4.51156	1.94928	4.48063	5.13196
R2	0.662021	1.74583	7.33618	3.45158	0.927198	4.6156	4.28534
R3	0.955292	2.32033	2.30987	3.74804	1.24224	6.26888	4.03521
R4	1.63011	1.9345	4.22438	4.9519	0.976835	5.47568	3.70497
Mean	0.975028	2.17355	4.36715	4.16577	1.27389	5.2102	4.28937
SE	0.229384	0.210563	1.0669	0.344254	0.235511	0.416044	0.304973
P-value vs Control			0.0208917	0.00261229	0.398367	0.000111089	0.0012498
Leukocyte %	15 min	60 min	15 min	60 min	1 min	15 min	60 min
R1	2.27746	9.06783	4.97464	6.98418	5.93167	6.39223	5.13196
R2	3.17073	7.10258	11.1823	6.28432	6.18132	4.98036	4.28534
R3	4.77646	7.02259	4.11691	8.52216	12.1894	9.55438	4.03521
R4	3.46769	7.72102	10.1801	10.3282	4.21435	9.5442	3.70497
Mean	3.42309	7.72851	7.61349	8.02972	7.12919	7.61779	4.28937
SE	0.517184	0.47293	1.7915	0.897463	1.74248	1.15179	0.304973
P-value vs Control			0.0656865	0.776533	0.0875664	0.015958	0.000875549

## Sheet: Fig 5
Table 1
Part a	Control		Static		Interval
Epithelial cells/mg tissue	15 min	60 min	15 min	60 min	1 min	15 min	60 min	1+15 min	1+15+60 min
R1	1358.33	8973.49	8202.83	11997.5	876	4306.14	5741	5182.14	10923.1
R2	434.684	4054.47	3235.59	11763.3	752.121	1548.6	8721.83	2300.72	11022.6
R3	2425.05	3831.11	3630.55	11061.8	1206.79	1252.88	5923.56	2459.67	8383.23
R4	2029.68	4706.79	3023.88	5253.48	1848.77	747.568	4536.58	2596.33	7132.91
R5	3678.67	6437.69	2453.88	8595.67	1795.86	1122.2	1436.7	2918.05	4354.76
R6	1082.97	1946.67	2386.45	6597.75	1535.82	2113.33	4719.64	3649.16	8368.8
Mean	1834.9	4991.7	3822.2	9211.58	1335.89	1848.45	5179.89	3184.35	8364.23
SE	466.862	992.04	897.064	1162.96	190.047	525.814	966.961	444.592	1019.92
P-value vs Control			0.0777704	0.0201083	0.345539			0.0627927	0.0392548
Part b	Control		Static		Interval
Endothelial cells/mg tissue	15 min	60 min	15 min	60 min	1 min	15 min	60 min	1+15 min	1+15+60 min
R1	6.85185	27.6744	100	378.634	10	88.7719	318.8	98.7719	417.572
R2	6.83544	21.7021	34.9153	233.742	38.9899	100.4	200	139.39	339.39
R3	18.1053	38.3951	26.4384	249.817	14.6789	72.6027	421.781	87.2816	509.062
R4	9.68085	32.1101	82.1359	218.508	7.26027	67.7477	331.171	75.008	406.179
R5	29.6667	42.5641	27.551	231.959	4.68468	27.033	72.0879	31.7177	103.806
R6	11.0938	17.551	99.1935	328	8.13187	121.261	669.955	129.393	799.348
Mean	13.7056	29.9995	61.7057	273.444	13.9576	79.6361	335.632	93.5937	429.226
SE	3.61158	3.9244	14.6256	26.4038	5.18838	13.1721	83.1361	15.937	92.7362
P-value vs Control			0.00971638	3.67337e-06	0.968991			0.000633607	0.00155869
Part c	Control		Static		Interval
Leukocytes/mg tissue	15 min	60 min	15 min	60 min	1 min	15 min	60 min	1+15 min	1+15+60 min
R1	72.5926	144.419	507.609	1961.24	36.6	245.439	510.8	282.039	792.839
R2	12.9114	102.34	95.5932	414.596	29.697	91.2	400.917	120.897	521.814
R3	45.6842	276.79	300.411	430.981	31.0092	144.932	1005.48	175.941	1181.42
R4	168.404	321.101	651.456	422.973	129.452	67.2072	838.378	196.659	1035.04
R5	314	346.41	341.837	1338.14	107.027	118.681	344.615	225.708	570.324
R6	56.4062	135.782	169.516	999.75	121.538	149.73	984.324	271.268	1255.59
Mean	111.666	221.14	344.404	927.947	75.8873	136.198	680.752	212.085	892.838
SE	45.7692	43.2309	84.7253	258.625	19.6757	25.3537	121.467	24.7934	127.379
P-value vs Control			0.0362559	0.0224849	0.489086			0.0825492	0.000542541
Part d	Control		Static		Interval
Epithelial %	15 min	60 min	15 min	60 min	1 min	15 min	60 min
R1	94.4745	98.1183	93.1035	83.6799	94.9491	92.7977	87.3741
R2	95.6546	97.0314	96.1229	94.7764	91.6318	88.9898	93.5543
R3	97.437	92.3984	91.7408	94.2023	96.3522	85.2059	80.5837
R4	91.9337	93.0195	80.4765	89.1181	93.1144	84.708	79.5036
R5	91.456	94.3021	86.9163	84.555	94.1438	88.5075	77.5169
R6	94.1328	92.6984	89.8797	83.2471	92.2143	88.6345	74.0461
Mean	94.1814	94.5947	89.7066	88.2631	93.7342	88.1406	82.0964
SE	0.919006	0.988933	2.235	2.14743	0.721383	1.19977	2.90933
P-value vs Control			0.0937789	0.0231683	0.709905	0.00252999	0.00225971
Endothelial %	15 min	60 min	15 min	60 min	1 min	15 min	60 min
R1	0.476558	0.302599	1.13502	2.64089	1.08389	1.91304	4.85192
R2	1.50418	0.519375	1.03726	1.88325	4.75018	5.76945	2.14529
R3	0.727457	0.926009	0.668074	2.12745	1.17199	4.93758	5.73787
R4	0.438491	0.634587	2.18593	3.70669	0.365669	7.6766	5.80378
R5	0.737549	0.623498	0.975857	2.28176	0.245584	2.13209	3.88948
R6	0.964281	0.835763	3.73588	4.13854	0.488255	5.08577	10.5109
Mean	0.808086	0.640305	1.623	2.79643	1.35093	4.58576	5.48987
SE	0.159888	0.0910705	0.472336	0.374181	0.697495	0.903551	1.14782
P-value vs Control			0.133263	0.000228066	0.465596	0.00208723	0.00179488
Leukocyte %	15 min	60 min	15 min	60 min	1 min	15 min	60 min
R1	5.04894	1.57911	5.76145	13.6792	3.96705	5.28922	7.77402
R2	2.84123	2.44921	2.83988	3.34038	3.61802	5.24078	4.30042
R3	1.83556	6.6756	7.59112	3.67025	2.47583	9.85653	13.6785
R4	7.62781	6.34587	17.3376	7.17516	6.51994	7.61535	14.6926
R5	7.80641	5.07437	12.1079	13.1632	5.61065	9.36037	18.5936
R6	4.90289	6.46582	6.3844	12.6143	7.29744	6.27976	15.443
Mean	5.01048	4.765	8.67038	8.94042	4.91482	7.27367	12.4137
SE	0.991069	0.906474	2.12747	1.9667	0.758642	0.820585	2.17189
P-value vs Control			0.14996	0.0826918	0.940422	0.109094	0.00872092

## Sheet: Fig 7
Table 1
Part a	Control		Digestion		Integrated
Hepatocytes/mg tissue	15 min	60 min	15 min	60 min	15 min	60 min
R1	280.479	1641.69	2170.06	857.902	772.029	252.847
R2	548.506	1302.53	2045.85	1127.28	826.715	446.168
R3	536.429	2348.93	1407.67	1155.58	1202.39	73.76
Mean	455.138	1764.38	1874.53	1046.92	933.712	257.592
SE	87.3991	308.235	236.168	94.8631	135.265	107.531
P-value vs Control			0.00487603	0.0901435	0.0410749	0.00991353
P-value vs Static					0.0258926	0.00531202
Part b	Control		Digestion		Integrated
Viability (%)	15 min	60 min	15 min	60 min	15 min	60 min
R1	80.8	73	82.2	76.2	79.1	62.6
R2	81.7	77.2	84.7	74	83.4	32
R3	78.5	72.9	85.6	73.2	83.5	43.3
Mean	80.3333	74.3667	84.1667	74.4667	82	45.9667
SE	0.952774	1.41696	1.01708	0.896908	1.45029	8.93352
P-value vs Control			0.0513429	0.95531	0.391208	0.0348548
P-value vs Static					0.288403	0.0337195
Part c	Control		Static		Interval
Hepatocytes/mg tissue	15 min	60 min	5 min	15 min	1 min	5 min	15 min	1+5 min	1+5+15 min
R1	80.2976	571.928	722.288	892.889	643.512	672.911	555.612	1316.42	1872.04
R2	211.157	886.736	481.314	1071.32	939.114	1126.97	841.641	2066.09	2907.73
R3	237.322	1460.74	971.62	1859.83	457.345	1000.84	531.883	1458.18	1990.06
R4			732.202	496.267
Mean	176.259	973.133	726.856	1080.08	679.991	933.574	643.045	1613.56	2256.61
SE	48.5715	260.188	100.104	286.352	140.266	135.322	99.5339	229.933	327.338
P-value vs Control			0.365971	0.801184	0.377467			0.138885	0.0373136
P-value vs Static					0.789915			0.0111263	0.0427553
Part d	Control		Static		Interval
Endothelial cells/mg tissue	15 min	60 min	5 min	15 min	1 min	5 min	15 min	1+5 min	1+5+15 min
R1	35.5986	97.95	63.4257	115.079	74.9344	50.6329	68.0169	125.567	193.584
R2	43.0282	128.375	50.2831	109.206	77.1159	61.7436	69.9487	138.859	208.808
R3	40.6672	102.812	76.1214	134.319	52.9186	50.7113	36.4854	103.63	140.115
R4			87.3504	73.5611
Mean	39.7647	109.712	69.2952	108.041	68.323	54.3626	58.1503	122.686	180.836
SE	2.19171	9.4362	8.00259	12.683	7.72786	3.69056	10.8468	10.2714	20.8292
P-value vs Control			0.0219936	0.925339	0.0274425			0.404955	0.0358606
P-value vs Static					0.935717			0.00869407	0.024947
Part e	Control		Static		Interval
Leukocytes/mg tissue	15 min	60 min	5 min	15 min	1 min	5 min	15 min	1+5 min	1+5+15 min
R1	193.383	723.834	1838.25	2492.69	1314.37	856.878	683.544	2171.25	2854.79
R2	436.657	893.868	1644.17	2488.47	1495.26	1211.49	595.487	2706.75	3302.24
R3	430.491	1234.95	2830.43	3134.23	1418.54	1390.13	522.845	2808.67	3331.51
R4			3343.47	2069.18
Mean	353.51	950.885	2414.08	2546.14	1409.39	1152.83	600.626	2562.22	3162.85
SE	80.0833	150.276	404.294	219.759	52.4194	156.704	46.4609	197.688	154.259
P-value vs Control			0.0315826	0.00266522	0.0449743			0.00290837	0.000506665
P-value vs Static					0.0907302			0.781521	0.0870147
Part f	Control		Static		Interval
Hepatocyte %	15 min	60 min	5 min	15 min	1 min	5 min	15 min
R1	25.9628	41.0363	27.5266	25.5063	31.6562	42.578	42.5048
R2	30.5652	46.4508	22.1216	29.1994	37.3927	46.9533	55.8459
R3	33.4973	52.1971	25.0536	36.2655	23.7113	40.9898	48.7423
R4			17.5882	18.8051
Mean	30.0084	46.5614	23.0725	27.4441	30.9201	43.507	49.031
SE	2.19278	3.22231	2.13589	3.64332	3.96657	1.78307	3.85394
P-value vs Control			0.00142381	0.0131579	0.0376348	0.453513	0.648752
P-value vs Static					0.11868	0.000939319	0.0102219
Endothelial %	15 min	60 min	5 min	15 min	1 min	5 min	15 min
R1	11.5102	7.02799	2.41717	3.28735	3.68623	3.20376	5.20336
R2	6.22837	6.72478	2.31106	2.97647	3.07052	2.57243	4.64135
R3	5.74006	3.67382	1.96282	2.61914	2.7436	2.07691	3.34356
R4			2.09825	2.78746
Mean	7.8262	5.80887	2.19732	2.9176	3.16678	2.6177	4.39609
SE	1.84737	1.0711	0.102501	0.143236	0.276339	0.326081	0.550705
P-value vs Control			0.0103886	0.0248115	0.0752919	0.0463877	0.30587
P-value vs Static					0.0138083	0.218161	0.0297017
Leukocyte %	15 min	60 min	5 min	15 min	1 min	5 min	15 min
R1	62.527	51.9357	70.0563	71.2063	64.6576	54.2183	52.2918
R2	63.2065	46.8244	75.5674	67.8242	59.5368	50.4743	39.5127
R3	60.7626	44.1291	72.9836	61.1154	73.5451	56.9333	47.9141
R4			80.3135	78.4075
Mean	62.1654	47.6297	74.7302	69.6383	65.9132	53.8753	46.5729
SE	0.728288	2.28926	2.17505	3.59731	4.09227	1.87242	3.74946
P-value vs Control			0.000381547	0.00526462	0.017554	0.102283	0.821715
P-value vs Static					0.0946124	0.000965257	0.00727486

## Sheet: Fig 8
Table 1
Part a	Control		Static		Interval
Cardiomyocytes/mg tissue	15 min	60 min	5 min	15 min	1 min	5 min	15 min	1+5 min	1+5+15 min
R1	6395.18	5966.47	2259.18	8310.44	260.811	9321.67	4338.78	9582.48	13921.3
R2	5158.67	4593.47	4025.36	11618.4	118.476	8293.71	5138.29	8412.19	13550.5
R3	3088.46	6437.71	2128.02	28302.2	252.889	13198.8	6583.98	13451.7	20035.7
R4	3271.46	5824.3	1030.75	8622.89	284.366	7656.92	13830	7941.29	21771.3
R5	3301.84	10082.5	1226.91	2869.53	777.555	13147.6	7052.46	13925.2	20977.6
R6	3542.81		2733.91		750.909	8158.18	7963.8	8909.09	16872.9
R7			1590.43		120.206	4597.73	15665.1	4717.94	20383
R8			3024.71
Mean	4126.4	6580.89	2252.41	11944.7	366.459	9196.38	8653.2	9562.84	18216
SE	548.989	926.862	352.781	4325.93	105.755	1165.55	1649.34	1215.06	1293.66
P-value vs Control			0.00033131	0.259945	1.19261e-05			0.100448	5.24172e-05
P-value vs Static								3.58953e-05	0.139279
Part b	Control		Static		Interval
Endothelial cells/mg tissue	15 min	60 min	5 min	15 min	1 min	5 min	15 min	1+5 min	1+5+15 min
R1	755.76	5295.91	19.0411	748.904	4.32432	315.888	604.459	320.212	924.672
R2	1268.48	5130.94	42.6087	611.557	8.95238	401.333	1136.19	410.286	1546.48
R3	172.081	1859.74	71.1321	1540.18	9.33333	507.508	529.019	516.841	1045.86
R4	181.69	967.824	54.6237	551.078	13.9437	867.46	1919.75	881.404	2801.15
R5	284.539	2884.79	91.1382	181.094	12.4017	226.325	466.763	238.727	705.49
R6	319.669		63.9062		36.1212	419.242	630.781	455.364	1086.15
R7			38.6087		14.2268	120.412	513.614	134.639	648.253
R8			161.513
Mean	497.036	3227.84	67.8214	726.563	14.1862	408.31	828.654	422.496	1251.15
SE	177.361	865.904	15.4635	224.058	3.88093	90.6816	200.86	91.0025	281.447
P-value vs Control			0.000604224	0.0233222	0.0011758			0.00312022	0.0317745
P-value vs Static								0.00122712	0.203288
Part c	Control		Static		Interval
Leukocytes/mg tissue	15 min	60 min	5 min	15 min	1 min	5 min	15 min	1+5 min	1+5+15 min
R1	1865.79	4992.21	278.63	392.818	53.2432	1376.5	1175.68	1429.75	2605.42
R2	1708.85	5819.9	748.406	750.884	43.2381	1462.1	1209.9	1505.33	2715.24
R3	318.523	195.479	460.566	649.978	64.2963	264.464	840.074	328.761	1168.83
R4	352.77	131.178	84.3011	43.5814	95.0704	2182.91	370.783	2277.98	2648.76
R5	764.965	476.959	22.3577	26.0937	16.9432	74.9122	33.6705	91.8554	125.526
R6	1297.85		232.812		17.9394	37.5758	63.7959	55.5152	119.311
R7			44.6957		4.74227	172.577	50.2247	177.32	227.544
R8			189.412
Mean	1051.46	2323.15	257.648	372.671	42.2104	795.862	534.875	838.073	1372.95
SE	274.678	1266.71	86.4469	149.794	11.9882	326.254	200.854	335.725	473.832
P-value vs Control			0.0588288	0.164757	0.0547695			0.21572	0.444303
P-value vs Static								0.0982087	0.116402
Part d	Control		Static		Interval
Cardiomyocyte %	15 min	60 min	5 min	15 min	1 min	5 min	15 min
R1	70.9257	36.7064	88.3579	87.9211	81.9185	84.6343	70.9077
R2	63.4055	29.5508	83.5766	89.5042	69.4196	81.654	68.6534
R3	86.2924	75.8008	80.0092	92.8173	77.4501	94.4744	82.7854
R4	85.9571	84.126	88.1228	93.5486	72.2879	71.5113	85.7912
R5	75.881	74.9949	91.5327	93.266	96.3632	96.3632	93.3743
R6	68.6547		90.2093		93.2841	94.6974	91.978
R7			95.0229		86.3704	94.0093	96.5257
R8			89.6042
Mean	75.1861	60.2358	88.3044	91.4114	82.442	88.192	84.288
SE	3.82727	11.2384	1.64792	1.13586	3.85655	3.50526	4.1388
P-value vs Control			0.00915285	0.0246762	0.0583734	0.0209266	0.0457765
P-value vs Static						0.976279	0.189095
Endothelial %	15 min	60 min	5 min	15 min	1 min	5 min	15 min
R1	8.38175	32.581	0.744709	7.92309	1.35823	2.86804	9.87853
R2	15.5909	33.0085	0.884663	4.71123	5.24554	3.95124	15.1808
R3	4.80798	21.8975	2.67442	5.05106	2.85844	3.63264	6.65176
R4	4.77389	13.9792	4.66998	5.97857	3.54458	8.10159	11.9087
R5	6.5391	21.4575	6.7993	5.88594	1.53696	1.53696	6.17993
R6	6.19475		2.10868		4.48728	4.86642	7.28522
R7			2.30673		10.2222	2.46206	3.1648
R8			4.78467
Mean	7.71473	24.5847	3.12164	5.90998	4.17904	3.91699	8.60711
SE	1.66603	3.63578	0.746805	0.55824	1.14264	0.807347	1.51824
P-value vs Control			1.61811e-05	0.000956805	0.000105775	6.5988e-05	0.00107415
P-value vs Static						0.48203	0.181831
Leukocyte %	15 min	60 min	5 min	15 min	1 min	5 min	15 min
R1	20.6926	30.7126	10.8974	4.15585	16.7233	12.4977	19.2138
R2	21.0035	37.4407	15.5388	5.78456	25.3348	14.3947	16.1657
R3	8.89964	2.30166	17.3164	2.13161	19.6915	1.89298	10.5629
R4	9.26899	1.89473	7.20721	0.472809	24.1676	20.3871	2.30007
R5	17.5799	3.54768	1.66798	0.848103	2.09979	2.09979	0.445797
R6	25.1505		7.682		2.22858	0.436167	0.736811
R7			2.67041		3.40741	3.52867	0.309476
R8			5.61115
Mean	17.0992	15.1795	8.57391	2.67859	13.379	7.89102	7.10493
SE	2.7188	7.7925	2.00144	1.00858	3.96818	2.94308	3.0661
P-value vs Control			0.332763	0.150285	0.82688	0.345147	0.302529
P-value vs Static						0.847509	0.267907

## Sheet: Fig S1
Table 1
Part a	5 mL/min				10 mL/min				20 mL/min					Control
Normalized Cells	0.5 min	1 min	4 min	10 min	0.5 min	1 min	4 min	10 min	0.5 min	1 min	4 min	10 min	Comparison value	Viability (%)
R1	1.0262	0.947478	0.607774	0.958232	0.622083	0.860773	0.728443	0.909333	0.750268	0.994957	0.69448	0.911443	1	50.3
R2	0.665026	0.796009	1.22436	0.870006	0.636636	0.72369	0.706002	0.590485	0.85404	0.717568	0.710938	0.833959	1	61.2
R3	0.848043	1.00916	0.744554	0.702711	0.924399	0.929845	0.811148	0.763323	0.544063	0.616555	0.435409	1.52303	1	62.5
Mean	0.846424	0.917549	0.858897	0.84365	0.727706	0.838103	0.748531	0.75438	0.716123	0.77636	0.613609	1.08948		63.8
SE	0.104266	0.063325	0.18695	0.0749304	0.0984363	0.0605817	0.0319718	0.0921521	0.0910967	0.113121	0.0892265	0.217926		67.7
P-value vs Control	0.214763	0.262823	0.492395	0.105234	0.0505278	0.0556679	0.00141212	0.0560755	0.035657	0.119211	0.0123454	0.702422		68.1
														69.9
Part b	5 mL/min				10 mL/min				20 mL/min					71.4
Normalized Cells	0.5 min	1 min	4 min	10 min	0.5 min	1 min	4 min	10 min	0.5 min	1 min	4 min	10 min		71.7
R1	0.74114	0.75936	0.743705	0.646069	0.771698	0.712899	0.780811	0.608448	0.735092	0.6193	0.767914	0.772897		72.2
R2	1.86235	1.55449	0.651073	0.791585	0.791834	0.919285	0.702636	0.731846	1.00065	0.764547	0.883071	0.816238		73.1
R3	0.708814	0.792983	0.72	0.804665	0.770693	0.692888	0.563773	1.21582	0.973881	0.745064	0.823022	1.62542		73.5
Mean	1.1041	1.03561	0.704926	0.747439	0.778075	0.775024	0.682407	0.852039	0.903209	0.709637	0.824669	1.07152		74.4
SE	0.379238	0.259619	0.0277826	0.0508259	0.0068856	0.0723614	0.0634646	0.185347	0.084413	0.0455175	0.0332533	0.277233		74.9
P-value vs Control	0.797296	0.897531	0.000444915	0.00765624	5.52477e-06	0.0359045	0.00746791	0.469413	0.315458	0.00309814	0.0062012	0.809159		75.7
														75.9
Part c	5 mL/min				10 mL/min				20 mL/min					76
Normalized Cells	0.5 min	1 min	4 min	10 min	0.5 min	1 min	4 min	10 min	0.5 min	1 min	4 min	10 min		76.1
R1	0.687332	0.932898	1.16088	1.47188	1.57892	1.53118	2.32243	3.43486	2.71106	3.57246	3.24598	3.93257		77.8
R2	0.642462	0.593148	1.28086	0.937753	1.10515	1.26774	2.64712	2.41672	1.63576	1.67616	5.41131	4.10302		77.8
R3	0.971535	1.08607	0.86725	0.968323	1.06566	0.942607	1.09149	1.60666	1.77285	2.37873	1.83719	4.69136		77.9
Mean	0.76711	0.870704	1.103	1.12598	1.24991	1.24718	2.02035	2.48608	2.03989	2.54245	3.49816	4.24232		79.4
SE	0.10303	0.145651	0.122856	0.173171	0.1649	0.170217	0.473791	0.528895	0.33791	0.553499	1.03944	0.229852		79.6
P-value vs Control	0.0866408	0.424851	0.449012	0.50721	0.20422	0.220111	0.0975892	0.0483277	0.0370242	0.0494774	0.0740844	0.000146592		79.9
														80.1
Part d	5 mL/min				10 mL/min				20 mL/min					80.7
Viability (%)	0.5 min	1 min	4 min	10 min	0.5 min	1 min	4 min	10 min	0.5 min	1 min	4 min	10 min		81.1
R1	83.7	81.6	88.31	88	60.5	82.7	82.6	72.7	88.6	84.3	86.4	79.2		81.3
R2	84.6	87.5	88	85.4	83	76.1	76.8	81.6	73.9	74.2	81.5	80.2		81.7
R3	82.2	88.2	87.7	83	91.7	92.8	92.8	89.9	70	79.1	80.5	80.4		82.1
Mean	83.5	85.7667	88.0033	85.4667	78.4	83.8667	84.0667	81.4	77.5	79.2	82.8	79.9333		82.3
SE	0.7	2.09311	0.1761	1.44376	9.2957	4.85604	4.67666	4.96622	5.66304	2.91605	1.823	0.371184		82.3
P-value vs Control	0.733687	0.902509	0.562447	0.951071	0.18232	0.792494	0.823742	0.446481	0.123744	0.225904	0.629433	0.286293		82.4
														82.8
Part e	5 mL/min				10 mL/min				20 mL/min					83
Viability (%)	0.5 min	1 min	4 min	10 min	0.5 min	1 min	4 min	10 min	0.5 min	1 min	4 min	10 min		83.3
R1	96	92.6	92.6	89.3	85.4	91.7	92.1	90.3	96	92	95.4	96.1		83.4
R2	90.9	91.8	94	97.5	92.6	91.5	89	93.3	96.3	93.4	95.7	94.1		83.6
R3	71.4	70.7	74.2	72.9	66.3	77.8	85	64.1	79	74	90.8	78.9		83.8
Mean	86.1	85.0333	86.9333	86.5667	81.4333	87	88.7	82.5667	90.4333	86.4667	93.9667	89.7		83.9
SE	7.496	7.17039	6.37948	7.23172	7.84694	4.60036	2.05508	9.27386	5.71732	6.24642	1.5857	5.43078		84
P-value vs Control	0.818201	0.988043	0.689155	0.745697	0.478834	0.676959	0.442497	0.633731	0.267063	0.759839	0.0659499	0.335537		84.1
														84.5
Part f	5 mL/min				10 mL/min				20 mL/min					84.6
Viability (%)	0.5 min	1 min	4 min	10 min	0.5 min	1 min	4 min	10 min	0.5 min	1 min	4 min	10 min		84.8
R1	96	84.5	85.1	84.9	68	63.7	63.6	60.5	45.6	49	45.9	48.5		85.3
R2	86.3	88.5	76	78.6	76.6	77.8	69.1	55.6	58.6	52.9	44.9	42.4		86
R3	92.5	91.1	89.4	81	90.1	81	71.4	53	50.8	47.5	35.9	36.3		86.2
Mean	91.6	88.0333	83.5	81.5	78.2333	74.1667	68.0333	56.3667	51.6667	49.8	42.2333	42.4		86.3
SE	2.83608	1.91949	3.95011	1.83576	6.43178	5.31424	2.31397	2.19874	3.77771	1.60935	3.1798	3.52184		86.4
P-value vs Control	0.19173	0.558875	0.735148	0.455011	0.164961	0.0278402	0.000664991	4.13022e-08	4.6768e-10	5.99969e-11	2.2702e-14	2.82698e-14		86.4
														86.6
														86.7
														86.8
														86.8
														87
														87.5
														87.9
														87.9
														87.9
														88
														88.1
														88.4
														88.7
														89.2
														89.2
														89.4
														89.5
														89.6
														89.7
														89.7
														89.7
														89.8
														89.8
														89.9
														90
														90.1
														90.1
														90.1
														90.2
														90.4
														90.5
														90.5
														90.7
														90.7
														90.9
														91
														91.3
														91.8
														92
														92
														92.6
														92.8
														92.9
														92.9
														93.2
														93.2
														93.4
														93.4
														93.7
														93.7
														93.9
														93.9
														94
														94.2
														94.3
														94.6
														94.6
														95.4
														95.5
														96.2
														96.9
													Mean	85.1661
													SE	0.788895

## Sheet: Fig S2
Table 1
Part a	Control	Static			Interval
Leukocytes/mg tissue	60 min	15 min	30 min	60 min	15 min	30 min	60 min	15+30 min	15+30+60 min
R1	506.695	279.443	590.136	913.037	543.292	178.283	119.417	721.575	840.992
R2	625.434	477.952	637.777	905.738	543.769	215.951	87.9234	759.72	847.644
R3	908.485	410.885	744.594	1060.09	654.271	221.235	39.3651	875.506	914.871
Mean	680.205	389.427	657.503	959.621	580.444	205.156	82.2352	785.6	867.836
SE	119.176	58.3003	45.6659	50.278	36.9136	13.5229	23.2834	46.2817	23.5959
P-value vs Control		0.0935133	0.86746	0.0968675	0.468728			0.45604	0.19737
Part b	Control	Static			Interval
Viability (%)	60 min	15 min	30 min	60 min	15 min	30 min	60 min
R1	63.5	71.4	74.3	77.6	77	69.5	58.5974
R2	62.9	73.5	78.2	76.7	76.7	71.2	67.4233
R3	67.3	67.5	81.6	75.7	79.9	73.1	71.691
Mean	64.5667	70.8	78.0333	76.6667	77.8667	71.2667	65.9039
SE	1.3776	1.75784	2.10898	0.548736	1.02035	1.03976	3.85539
P-value vs Control		0.0492595	0.00590164	0.00122783	0.00148757	0.0178121	0.760326
P-value vs Static					0.0254256	0.0451143	0.0506541
Part c	Control	Digestion (15 min)
Leukocytes/mg tissue	15 min	No treatment	1 Pass	30 s	1 min	4 min
R1	85.3025	473.037	356.95	353.511	523.229	280.85
R2	54.8852	490.916	674.071	629.073	448.382	470.817
R3	73.1996	537.132	425.645	277.623	304.116	483.325
Mean	71.1291	500.362	485.555	420.069	425.242	411.664
SE	8.84153	19.0959	96.3214	106.773	64.3019	65.5066
P-value vs Control		3.41128e-05	0.0128016	0.031172	0.00548577	0.00673619
Part d	Control	Digestion (15 min)
Viability (%)	15 min	No treatment	1 Pass	30 s	1 min	4 min
R1	62.9	74.1	81.9	73.8	81	81.6
R2	62.4	73.4	78.4	78.6	79.8	77.4
R3	70.6	76.1	83.5	69.1	74.4	87.8
Mean	65.3	74.5333	81.2667	73.8333	78.4	82.2667
SE	2.65393	0.808977	1.50591	2.74246	2.02978	3.02067
P-value vs Control		0.0291616	0.00637257	0.0890161	0.0172361	0.0134819

## Sheet: Fig S3
Table 1
Part a	Control		Static		Interval
RBCs/mg tissue	15 min	60 min	15 min	60 min	1 min	15 min	60 min	1+15 min	1+15+60 min
R1	41790.3	59824.2	82996.3	93174.4	17161.6	19900.5	8804.76	37062.1	45866.9
R2	28680.1	85371.9	71645.1	104451	56870.2	37223.4	18784.2	94093.6	112878
R3	51948.6	100534	87490.2	141458	53286	41899.6	15259.1	95185.6	110445
R4	38175.9	81789.4	175293	149423	60205.9	59993.7	28503.5	120200	148703
Mean	40148.7	81880	104356	122127	46880.9	39754.3	17837.9	86635.2	104473
SE	4807.58	8399.63	23879.4	13752.1	10006.7	8240.2	4111.96	17589.7	21403.4
P-value vs Control			0.0387509	0.0466823	0.566459			0.0435309	0.363739
P-value vs Static					0.0682107			0.57202	0.513691

## Sheet: Fig S4
Table 1
Part a	Control		Static		Interval
Epithelial viability (%)	15 min	60 min	15 min	60 min	1 min	15 min	60 min
R1	94.7	93.5	96.3	95.2	92.6	92.5	89.4
R2	95.6	95	96.8	95.6	96.8	95.1	93.5
R3	91.7	93.5	96.6	95.6	94.7	95.3	90.9
R4	93.7	93.1	94.3	93.2	95.9	94.8	92.5
Mean	93.925	93.775	96	94.9	95	94.425	91.575
SE	0.837033	0.419076	0.575905	0.574456	0.908295	0.64984	0.901272
P-value vs Control			0.0871679	0.164709	0.417575	0.65371	0.0688191
P-value vs Statis					0.388347	0.119631	0.0208217
Part b	Control		Static		Interval
Endothelial viability (%)	15 min	60 min	15 min	60 min	1 min	15 min	60 min
R1	40.9	74.1	72.6	83.1	48.6	86	84.6
R2	68.8	58.4	77.8	78.2	91.7	90.2	83
R3	50	74.4	86.4	78.2	60	90.4	75.1
R4	72.7	78	76.3	86.8	38.5	84.6	73.6
Mean	58.1	71.225	78.275	81.575	59.7	87.8	79.075
SE	7.57793	4.36585	2.92044	2.08981	11.5352	1.47196	2.76447
P-value vs Control			0.0475317	0.0763268	0.911492	0.0084859	0.179539
P-value vs Statis					0.169539	0.0268936	0.497799
Part c	Control		Static		Interval
Leukocyte viability (%)	15 min	60 min	15 min	60 min	1 min	15 min	60 min
R1	66.8	70.6	78	63.2	55.4	64.1	62.1
R2	72.5	76.1	82.9	67.1	80.2	80.7	69.7
R3	56.5	69.3	83.7	69.8	79.8	82.7	64.6
R4	67.3	74.6	75.1	71.3	66.3	76.4	79.3
Mean	65.775	72.65	79.925	67.85	70.425	75.975	68.925
SE	3.34947	1.61064	2.04303	1.77694	5.95964	4.17081	3.80271
P-value vs Control			0.0112771	0.092241	0.521754	0.105173	0.401817
P-value vs Statis					0.182304	0.427675	0.80642

## Sheet: Fig S10
Table 1
Part a	Control			Static
Epithelial cells/mg tissue	15 min	30 min	60 min	15 min	30 min	60 min
R1	2946.61	944.395	1877.48	5196.84	8190.93	37770.4
R2	2518.37	1085.78	1705.43	6175.17	19040.7	10060.1
R3	6861.21	7262.57	11361.5	7783.94	17374.4	28329.3
R4	5209.66	6483.91	5706.42	9479.42	18840.4	10917
R5		25720.9	18502.7	9791.65	20480.5	14813.6
Mean	4383.96	8299.51	7830.71	7685.4	16785.4	20378.1
SE	1015.09	4549.79	3192.42	898.283	2204.25	5443.59
P-value vs Control				0.0448292	0.131767	0.0819897
Part b	Control			Static
Epithelial Viability (%)	15 min	30 min	60 min	15 min	30 min	60 min
R1	74.9	73.3	62.3	87.7	76.3	85.4
R2	78.4	68.4	76.6	86.6	80.3	80.9
R3	81.7	77.9	76.9	84.4	80.7	80.3
R4	85.5	82.2	76.4	90.2	88.7	92.4
R5		85.9	73.6	82.9	93.9	78.6
Mean	80.125	77.54	73.16	86.36	83.98	83.52
SE	2.26656	3.10847	2.77896	1.27303	3.19349	2.48825
P-value vs Control				0.0389142	0.186446	0.0240219
Part c	Digestion (15 min)
Epithelial cells/mg tissue	No treatment	1 Pass	30 s	1 min	4 min
R1	4318.68	9146.23	6918.57	6420.18	6928.27
R2	4587.76	5940	5865.64	2954.9	5333.01
R3	7816.02	7761.66	4737.25	6375.71	9746.17
R4	3139.87	4467.22	2042.69	9996.28	5953.22
Mean	4965.58	6828.78	4891.04	6436.77	6990.17
SE	1000.81	1025.01	1048.71	1437.52	975.57
P-value vs Control		0.241114	0.960659	0.433144	0.19762
Part d	Digestion (15 min)
Epithelial Viability (%)	No treatment	1 Pass	30 s	1 min	4 min
R1	91.9	88.1	83.3	82.2	83.5
R2	81.4	80.7	82.9	76.8	71.3
R3	79.3	75.3	73.8	71.4	67.6
R4	74.9	66.5	75.7	60.7	69.1
Mean	81.875	77.65	78.925	72.775	72.875
SE	3.60564	4.54927	2.4428	4.58919	3.62224
P-value vs Control		0.494125	0.523429	0.169957	0.128727

[truncated: 5 more sheets: Fig S12, Fig S15, Fig S16, Fig S17, Fig S18]
